# Supplementary material for: Photocatalytic reverse polarity Povarov reaction
Source: Chem Sci. 2018 Jul 6;9(32):6653–8. doi: 10.1039/c8sc01704b (PMC6115624; doi:10.1039/c8sc01704b)
Supplement: Supplementary file 2 [file SC-009-C8SC01704B-s002.cif]

# Electronic Supplementary Material (ESI) for Chemical Science.
# This journal is © The Royal Society of Chemistry 2018

####################################################################### 
# 
# This file contains crystal structure data downloaded from the 
# Cambridge Structural Database (CSD) hosted by the Cambridge 
# Crystallographic Data Centre (CCDC).
# 
# Full information about CCDC data access policies and citation 
# guidelines are available at http://www.ccdc.cam.ac.uk/access/V1 
# 
# Audit and citation data items may have been added by the CCDC. 
# Please retain this information to preserve the provenance of 
# this file and to allow appropriate attribution of the data. 
# 
#######################################################################

data_3f
_database_code_depnum_ccdc_archive 'CCDC 1831373'
_audit_update_record             
;
2018-03-21 deposited with the CCDC.
2018-07-06 downloaded from the CCDC.
;
#============================================================================== 
_audit_creation_date             2018-03-21
_audit_creation_method           CRYSTALS_ver_14.61_build_6236

_oxford_structure_analysis_title 014djd16
_chemical_name_systematic        .
_chemical_melting_point          'not measured'


_cell_length_a                   9.3819(2)
_cell_length_b                   10.3076(2)
_cell_length_c                   10.6318(3)
_cell_angle_alpha                90.7648(7)
_cell_angle_beta                 114.2115(9)
_cell_angle_gamma                100.1376(10)
_cell_volume                     918.87(4)

_symmetry_cell_setting           triclinic
_symmetry_space_group_name_H-M   'P -1 '
_symmetry_space_group_name_Hall  '-P 1'
loop_
_symmetry_equiv_pos_as_xyz
x,y,z
-x,-y,-z

loop_
_atom_type_symbol
_atom_type_scat_dispersion_real
_atom_type_scat_dispersion_imag
_atom_type_scat_Cromer_Mann_a1
_atom_type_scat_Cromer_Mann_b1
_atom_type_scat_Cromer_Mann_a2
_atom_type_scat_Cromer_Mann_b2
_atom_type_scat_Cromer_Mann_a3
_atom_type_scat_Cromer_Mann_b3
_atom_type_scat_Cromer_Mann_a4
_atom_type_scat_Cromer_Mann_b4
_atom_type_scat_Cromer_Mann_c
_atom_type_scat_source
C 0.0033 0.0016 2.3100 20.8439 1.0200 10.2075 1.5886 0.5687 0.8650 51.6512
0.2156 'International Tables Vol C 4.2.6.8 and 6.1.1.4'
H 0.0000 0.0000 0.4930 10.5109 0.3229 26.1257 0.1402 3.1424 0.0408 57.7998
0.0030 'International Tables Vol C 4.2.6.8 and 6.1.1.4'
N 0.0061 0.0033 12.2126 0.0057 3.1322 9.8933 2.0125 28.9975 1.1663 0.5826
-11.5290 'International Tables Vol C 4.2.6.8 and 6.1.1.4'
O 0.0106 0.0060 3.0485 13.2771 2.2868 5.7011 1.5463 0.3239 0.8670 32.9089
0.2508 'International Tables Vol C 4.2.6.8 and 6.1.1.4'
S 0.1246 0.1234 6.9053 1.4679 5.2034 22.2151 1.4379 0.2536 1.5863 56.1720
0.8669 'International Tables Vol C 4.2.6.8 and 6.1.1.4'


_cell_formula_units_Z            2

# Given Formula = C22 H21 N1 O3 S1 
# Dc =      1.37 Fooo =    400.00 Mu =      1.99 M =    379.48
# Found Formula = C22 H21 N1 O3 S1 
# Dc =      1.37 FOOO =    400.00 Mu =      1.99 M =    379.48

_chemical_formula_sum            'C22 H21 N1 O3 S1'
_chemical_formula_moiety         'C22 H21 N1 O3 S1'
_chemical_compound_source        .
_chemical_formula_weight         379.48


_cell_measurement_reflns_used    3821
_cell_measurement_theta_min      5
_cell_measurement_theta_max      27
_cell_measurement_temperature    150

_exptl_crystal_description       block
_exptl_crystal_colour            clear_pale_colourless
_exptl_crystal_size_min          0.100
_exptl_crystal_size_mid          0.200
_exptl_crystal_size_max          0.250

_exptl_crystal_density_diffrn    1.371
_exptl_crystal_density_meas      'not measured'
_exptl_crystal_density_method    'not measured'
# Non-dispersive F(000): 
_exptl_crystal_F_000             400
_exptl_absorpt_coefficient_mu    0.199

# Sheldrick geometric approximatio 0.96 0.98 
_exptl_absorpt_correction_type   multi-scan
_exptl_absorpt_process_details   'DENZO/SCALEPACK (Otwinowski & Minor, 1997)'
_exptl_absorpt_correction_T_min  0.89
_exptl_absorpt_correction_T_max  0.98
# For a Kappa CCD, set Tmin to 1.0 and 
# Tmax to the ratio of max:min frame scales in scale_all.log 
_diffrn_measurement_device_type  'Nonius KappaCCD'
_diffrn_measurement_device       Area
_diffrn_radiation_monochromator  graphite
_diffrn_radiation_type           'Mo K\a'
_diffrn_radiation_wavelength     0.71073
_diffrn_measurement_method       \w

# If a reference occurs more than once, delete the author 
# and date from subsequent references. 
_computing_data_collection       'COLLECT (Nonius, 2001).'
_computing_cell_refinement       'DENZO/SCALEPACK (Otwinowski & Minor, 1997)'
_computing_data_reduction        'DENZO/SCALEPACK (Otwinowski & Minor, 1997)'
_computing_structure_solution    'Superflip (Palatinus & Chapuis, 2007)'
_computing_structure_refinement  'CRYSTALS (Betteridge et al., 2003)'
_computing_publication_material  'CRYSTALS (Betteridge et al., 2003)'
_computing_molecular_graphics    'CAMERON (Watkin et al., 1996)'

_diffrn_standards_interval_time  .
_diffrn_standards_interval_count .
_diffrn_standards_number         0
_diffrn_standards_decay_%        .

_diffrn_ambient_temperature      150
_diffrn_reflns_number            14240
_reflns_number_total             4183
_diffrn_reflns_av_R_equivalents  0.019
# Number of reflections without Friedels Law is 7259 
# Number of reflections with Friedels Law is 4183 
# Theoretical number of reflections is about 4228 


_diffrn_reflns_theta_min         5.442
_diffrn_reflns_theta_max         27.515
_diffrn_measured_fraction_theta_max 0.987

_diffrn_reflns_theta_full        26.690
_diffrn_measured_fraction_theta_full 0.988


_diffrn_reflns_limit_h_min       -12
_diffrn_reflns_limit_h_max       12
_diffrn_reflns_limit_k_min       -11
_diffrn_reflns_limit_k_max       13
_diffrn_reflns_limit_l_min       -13
_diffrn_reflns_limit_l_max       13
_reflns_limit_h_min              -12
_reflns_limit_h_max              10
_reflns_limit_k_min              -13
_reflns_limit_k_max              13
_reflns_limit_l_min              0
_reflns_limit_l_max              13

_oxford_diffrn_Wilson_B_factor   1.97
_oxford_diffrn_Wilson_scale      0.69

_atom_sites_solution_primary     Other #heavy,direct,difmap,geom,iterative
# _atom_sites_solution_secondary  difmap
_atom_sites_solution_hydrogens   difmap

_refine_diff_density_min         -0.37
_refine_diff_density_max         0.29


# The current dictionary definitions do not cover the 
# situation where the reflections used for refinement were 
# selected by a user-defined sigma threshold 


# The values actually used during refinement 
_oxford_reflns_threshold_expression_ref I>-3.0\s(I)
_refine_ls_number_reflns         4183
_refine_ls_number_restraints     4
_refine_ls_number_parameters     248
_oxford_refine_ls_R_factor_ref   0.0449
_refine_ls_wR_factor_ref         0.0982
_refine_ls_goodness_of_fit_ref   1.0045
_refine_ls_shift/su_max          0.0007955
_refine_ls_shift/su_mean         0.0000275


# The values computed with all filters except I/sigma 
_oxford_reflns_number_all        4183
_refine_ls_R_factor_all          0.0449
_refine_ls_wR_factor_all         0.0982

# The values computed with a 2 sigma cutoff - a la SHELX 
_reflns_threshold_expression     I>2.0\s(I)
_reflns_number_gt                3634
_refine_ls_R_factor_gt           0.0376
_refine_ls_wR_factor_gt          0.0923

# choose from: rm (reference molecule of known chirality), 
# ad (anomolous dispersion - Flack), rmad (rm and ad), 
# syn (from synthesis), unk (unknown) or . (not applicable). 
_chemical_absolute_configuration .


_refine_ls_structure_factor_coef Fsqd
_refine_ls_matrix_type           full
_refine_ls_hydrogen_treatment    mixed #undef, noref, refall,
# refxyz, refU, constr or mixed
_refine_ls_weighting_scheme      calc
_refine_ls_weighting_details     
;
 Method= Modified Sheldrick 
 w=1/[\s^2^(F^2^) + ( 0.04P)^2^ + 0.39P] 
 ,where P=(max(Fo^2^,0) + 2Fc^2^)/3 
;

# Uequiv = arithmetic mean of Ui i.e. Ueqiv = (U1+U2+U3)/3

# Replace last . with number of unfound hydrogen atoms attached to an atom.

# ..._refinement_flags_... 
# . no refinement constraints           S special position constraint on site
# G rigid group refinement of site      R riding atom
# D distance or angle restraint on site T thermal displacement constraints
# U Uiso or Uij restraint (rigid bond)  P partial occupancy constraint


loop_
_atom_site_label
_atom_site_type_symbol
_atom_site_fract_x
_atom_site_fract_y
_atom_site_fract_z
_atom_site_U_iso_or_equiv
_atom_site_occupancy
_atom_site_adp_type
_atom_site_refinement_flags_posn
_atom_site_refinement_flags_adp
_atom_site_refinement_flags_occupancy
_atom_site_disorder_assembly
_atom_site_disorder_group
_atom_site_attached_hydrogens
S1 S 0.03691(4) 0.74565(3) 0.26465(4) 0.0243 1.0000 Uani . . . . . .
O2 O 0.10321(12) 0.73935(10) 0.41235(10) 0.0319 1.0000 Uani . . . . . .
O3 O 0.14523(12) 0.78865(10) 0.20171(12) 0.0349 1.0000 Uani . . . . . .
C4 C -0.07760(15) 0.58399(12) 0.17541(14) 0.0233 1.0000 Uani . . . . . .
C5 C 0.03919(16) 0.48880(13) 0.20232(15) 0.0264 1.0000 Uani . . . . . .
C6 C 0.06604(16) 0.42335(13) 0.33601(15) 0.0268 1.0000 Uani D . . . . .
N7 N -0.08719(14) 0.35156(12) 0.32497(14) 0.0299 1.0000 Uani D . . . . .
C8 C -0.21663(16) 0.41484(13) 0.27811(14) 0.0249 1.0000 Uani D . . . . .
C9 C -0.21708(15) 0.52904(13) 0.20871(13) 0.0228 1.0000 Uani . . . . . .
C10 C -0.35557(15) 0.58285(13) 0.15526(14) 0.0242 1.0000 Uani . . . . . .
C11 C -0.49048(15) 0.52519(13) 0.17207(14) 0.0244 1.0000 Uani . . . . . .
O12 O -0.62928(11) 0.57366(10) 0.12596(10) 0.0290 1.0000 Uani . . . . . .
C13 C -0.62245(17) 0.70091(14) 0.07535(16) 0.0308 1.0000 Uani . . . . . .
C14 C -0.49175(16) 0.40899(14) 0.23759(14) 0.0272 1.0000 Uani . . . . . .
C15 C -0.35673(16) 0.35560(14) 0.29055(15) 0.0272 1.0000 Uani . . . . . .
C16 C 0.17854(16) 0.32719(13) 0.36350(15) 0.0275 1.0000 Uani . . . . . .
C17 C 0.13677(19) 0.21064(15) 0.27826(19) 0.0388 1.0000 Uani . . . . . .
C18 C 0.2413(2) 0.12385(16) 0.3064(2) 0.0495 1.0000 Uani . . . . . .
C19 C 0.3875(2) 0.15246(18) 0.4203(2) 0.0511 1.0000 Uani . . . . . .
C20 C 0.4294(2) 0.2676(2) 0.50613(19) 0.0471 1.0000 Uani . . . . . .
C21 C 0.32478(19) 0.35463(17) 0.47700(16) 0.0353 1.0000 Uani . . . . . .
C22 C -0.09840(15) 0.85439(13) 0.22413(14) 0.0247 1.0000 Uani . . . . . .
C23 C -0.14219(17) 0.89761(14) 0.32465(16) 0.0295 1.0000 Uani . . . . . .
C24 C -0.24386(18) 0.98776(15) 0.29230(18) 0.0364 1.0000 Uani . . . . . .
C25 C -0.30067(18) 1.03107(15) 0.16173(19) 0.0401 1.0000 Uani . . . . . .
C26 C -0.25824(19) 0.98600(16) 0.06134(18) 0.0397 1.0000 Uani . . . . . .
C27 C -0.15518(18) 0.89752(14) 0.09214(16) 0.0327 1.0000 Uani . . . . . .
H41 H -0.1173 0.6003 0.0785 0.0278 1.0000 Uiso R . . . . .
H52 H 0.1406 0.5333 0.2039 0.0319 1.0000 Uiso R . . . . .
H51 H -0.0103 0.4191 0.1238 0.0324 1.0000 Uiso R . . . . .
H61 H 0.1125 0.4936 0.4145 0.0321 1.0000 Uiso R . . . . .
H101 H -0.3548 0.6592 0.1059 0.0291 1.0000 Uiso R . . . . .
H133 H -0.7254 0.7229 0.0551 0.0453 1.0000 Uiso R . . . . .
H132 H -0.5381 0.7669 0.1459 0.0436 1.0000 Uiso R . . . . .
H131 H -0.6043 0.6971 -0.0087 0.0441 1.0000 Uiso R . . . . .
H141 H -0.5847 0.3680 0.2480 0.0327 1.0000 Uiso R . . . . .
H151 H -0.3572 0.2774 0.3368 0.0323 1.0000 Uiso R . . . . .
H171 H 0.0343 0.1877 0.2014 0.0470 1.0000 Uiso R . . . . .
H181 H 0.2125 0.0460 0.2489 0.0597 1.0000 Uiso R . . . . .
H191 H 0.4582 0.0941 0.4388 0.0615 1.0000 Uiso R . . . . .
H201 H 0.5282 0.2871 0.5838 0.0571 1.0000 Uiso R . . . . .
H211 H 0.3533 0.4342 0.5354 0.0428 1.0000 Uiso R . . . . .
H231 H -0.1054 0.8659 0.4125 0.0360 1.0000 Uiso R . . . . .
H241 H -0.2731 1.0175 0.3602 0.0457 1.0000 Uiso R . . . . .
H251 H -0.3680 1.0929 0.1387 0.0485 1.0000 Uiso R . . . . .
H261 H -0.2971 1.0153 -0.0277 0.0486 1.0000 Uiso R . . . . .
H271 H -0.1220 0.8678 0.0262 0.0382 1.0000 Uiso R . . . . .
H71 H -0.0798(17) 0.3073(16) 0.3955(15) 0.0369(18) 1.0000 Uiso D . . . . .
loop_
_atom_site_aniso_label
_atom_site_aniso_U_11
_atom_site_aniso_U_22
_atom_site_aniso_U_33
_atom_site_aniso_U_23
_atom_site_aniso_U_13
_atom_site_aniso_U_12
S1 0.02365(17) 0.01990(17) 0.03138(19) 0.00369(12) 0.01327(14) 0.00474(12)
O2 0.0317(5) 0.0282(5) 0.0301(5) 0.0027(4) 0.0067(4) 0.0076(4)
O3 0.0354(5) 0.0241(5) 0.0567(7) 0.0057(5) 0.0314(5) 0.0039(4)
C4 0.0253(6) 0.0211(6) 0.0268(6) 0.0028(5) 0.0144(5) 0.0045(5)
C5 0.0282(7) 0.0220(6) 0.0352(7) 0.0027(5) 0.0193(6) 0.0053(5)
C6 0.0279(7) 0.0228(6) 0.0339(7) 0.0027(5) 0.0163(6) 0.0069(5)
N7 0.0314(6) 0.0279(6) 0.0413(7) 0.0138(5) 0.0237(6) 0.0111(5)
C8 0.0275(6) 0.0243(6) 0.0268(7) 0.0022(5) 0.0152(5) 0.0058(5)
C9 0.0237(6) 0.0218(6) 0.0249(6) 0.0010(5) 0.0133(5) 0.0022(5)
C10 0.0253(6) 0.0232(6) 0.0244(6) 0.0020(5) 0.0113(5) 0.0034(5)
C11 0.0217(6) 0.0285(7) 0.0231(6) 0.0000(5) 0.0098(5) 0.0041(5)
O12 0.0227(5) 0.0336(5) 0.0330(5) 0.0075(4) 0.0135(4) 0.0068(4)
C13 0.0278(7) 0.0322(7) 0.0346(8) 0.0063(6) 0.0138(6) 0.0090(6)
C14 0.0260(6) 0.0290(7) 0.0294(7) 0.0014(5) 0.0162(6) 0.0008(5)
C15 0.0316(7) 0.0244(6) 0.0312(7) 0.0050(5) 0.0193(6) 0.0041(5)
C16 0.0290(7) 0.0232(6) 0.0374(8) 0.0081(6) 0.0202(6) 0.0069(5)
C17 0.0317(7) 0.0253(7) 0.0635(11) -0.0014(7) 0.0263(8) 0.0007(6)
C18 0.0552(11) 0.0210(7) 0.0940(15) 0.0071(8) 0.0528(11) 0.0076(7)
C19 0.0601(11) 0.0440(10) 0.0844(14) 0.0407(10) 0.0541(11) 0.0353(9)
C20 0.0433(9) 0.0675(12) 0.0421(9) 0.0287(9) 0.0212(8) 0.0295(9)
C21 0.0377(8) 0.0427(8) 0.0311(8) 0.0088(6) 0.0170(6) 0.0152(7)
C22 0.0242(6) 0.0197(6) 0.0297(7) 0.0030(5) 0.0108(5) 0.0040(5)
C23 0.0314(7) 0.0252(7) 0.0342(7) 0.0024(6) 0.0157(6) 0.0064(6)
C24 0.0348(8) 0.0286(7) 0.0506(9) -0.0005(7) 0.0219(7) 0.0089(6)
C25 0.0321(8) 0.0286(7) 0.0559(10) 0.0047(7) 0.0120(7) 0.0133(6)
C26 0.0388(8) 0.0335(8) 0.0381(8) 0.0085(7) 0.0054(7) 0.0121(7)
C27 0.0374(8) 0.0279(7) 0.0320(7) 0.0044(6) 0.0133(6) 0.0079(6)

_refine_ls_extinction_method     None
_oxford_refine_ls_scale          1.282(6)
loop_
_geom_bond_atom_site_label_1
_geom_bond_site_symmetry_1
_geom_bond_atom_site_label_2
_geom_bond_site_symmetry_2
_geom_bond_distance
_geom_bond_publ_flag
S1 . O2 . 1.4398(10) yes
S1 . O3 . 1.4436(10) yes
S1 . C4 . 1.8228(13) yes
S1 . C22 . 1.7659(13) yes
C4 . C5 . 1.5408(18) yes
C4 . C9 . 1.5110(17) yes
C4 . H41 . 0.969 no
C5 . C6 . 1.5267(19) yes
C5 . H52 . 0.974 no
C5 . H51 . 0.988 no
C6 . N7 . 1.4535(17) yes
C6 . C16 . 1.5182(18) yes
C6 . H61 . 0.993 no
N7 . C8 . 1.3927(17) yes
N7 . H71 . 0.868(14) no
C8 . C9 . 1.3973(18) yes
C8 . C15 . 1.4071(18) yes
C9 . C10 . 1.4054(18) yes
C10 . C11 . 1.3823(18) yes
C10 . H101 . 0.953 no
C11 . O12 . 1.3776(16) yes
C11 . C14 . 1.3943(19) yes
O12 . C13 . 1.4253(17) yes
C13 . H133 . 0.968 no
C13 . H132 . 0.981 no
C13 . H131 . 0.978 no
C14 . C15 . 1.3759(19) yes
C14 . H141 . 0.949 no
C15 . H151 . 0.950 no
C16 . C17 . 1.390(2) yes
C16 . C21 . 1.384(2) yes
C17 . C18 . 1.388(2) yes
C17 . H171 . 0.958 no
C18 . C19 . 1.386(3) yes
C18 . H181 . 0.930 no
C19 . C20 . 1.381(3) yes
C19 . H191 . 0.937 no
C20 . C21 . 1.390(2) yes
C20 . H201 . 0.940 no
C21 . H211 . 0.950 no
C22 . C23 . 1.386(2) yes
C22 . C27 . 1.392(2) yes
C23 . C24 . 1.394(2) yes
C23 . H231 . 0.940 no
C24 . C25 . 1.380(2) yes
C24 . H241 . 0.936 no
C25 . C26 . 1.383(2) yes
C25 . H251 . 0.941 no
C26 . C27 . 1.390(2) yes
C26 . H261 . 0.940 no
C27 . H271 . 0.943 no
loop_
_geom_angle_atom_site_label_1
_geom_angle_site_symmetry_1
_geom_angle_atom_site_label_2
_geom_angle_site_symmetry_2
_geom_angle_atom_site_label_3
_geom_angle_site_symmetry_3
_geom_angle
_geom_angle_publ_flag
O2 . S1 . O3 . 118.07(7) yes
O2 . S1 . C4 . 110.33(6) yes
O3 . S1 . C4 . 105.93(6) yes
O2 . S1 . C22 . 107.69(6) yes
O3 . S1 . C22 . 107.41(6) yes
C4 . S1 . C22 . 106.88(6) yes
S1 . C4 . C5 . 108.01(9) yes
S1 . C4 . C9 . 115.15(9) yes
C5 . C4 . C9 . 112.54(10) yes
S1 . C4 . H41 . 103.1 no
C5 . C4 . H41 . 108.4 no
C9 . C4 . H41 . 109.0 no
C4 . C5 . C6 . 111.74(11) yes
C4 . C5 . H52 . 111.6 no
C6 . C5 . H52 . 110.4 no
C4 . C5 . H51 . 106.7 no
C6 . C5 . H51 . 108.5 no
H52 . C5 . H51 . 107.8 no
C5 . C6 . N7 . 108.26(11) yes
C5 . C6 . C16 . 112.72(11) yes
N7 . C6 . C16 . 108.69(11) yes
C5 . C6 . H61 . 108.5 no
N7 . C6 . H61 . 110.2 no
C16 . C6 . H61 . 108.5 no
C6 . N7 . C8 . 118.71(11) yes
C6 . N7 . H71 . 113.2(9) no
C8 . N7 . H71 . 113.5(9) no
N7 . C8 . C9 . 122.25(12) yes
N7 . C8 . C15 . 118.82(12) yes
C9 . C8 . C15 . 118.71(12) yes
C4 . C9 . C8 . 120.09(11) yes
C4 . C9 . C10 . 119.94(11) yes
C8 . C9 . C10 . 119.52(12) yes
C9 . C10 . C11 . 120.82(12) yes
C9 . C10 . H101 . 118.4 no
C11 . C10 . H101 . 120.8 no
C10 . C11 . O12 . 124.36(12) yes
C10 . C11 . C14 . 119.67(12) yes
O12 . C11 . C14 . 115.96(11) yes
C11 . O12 . C13 . 116.25(10) yes
O12 . C13 . H133 . 105.5 no
O12 . C13 . H132 . 110.8 no
H133 . C13 . H132 . 109.8 no
O12 . C13 . H131 . 110.1 no
H133 . C13 . H131 . 110.4 no
H132 . C13 . H131 . 110.2 no
C11 . C14 . C15 . 119.93(12) yes
C11 . C14 . H141 . 120.1 no
C15 . C14 . H141 . 119.9 no
C8 . C15 . C14 . 121.28(12) yes
C8 . C15 . H151 . 118.9 no
C14 . C15 . H151 . 119.8 no
C6 . C16 . C17 . 121.39(13) yes
C6 . C16 . C21 . 119.53(13) yes
C17 . C16 . C21 . 119.08(14) yes
C16 . C17 . C18 . 120.24(16) yes
C16 . C17 . H171 . 120.6 no
C18 . C17 . H171 . 119.2 no
C17 . C18 . C19 . 120.14(17) yes
C17 . C18 . H181 . 119.7 no
C19 . C18 . H181 . 120.1 no
C18 . C19 . C20 . 119.97(15) yes
C18 . C19 . H191 . 120.0 no
C20 . C19 . H191 . 120.0 no
C19 . C20 . C21 . 119.68(17) yes
C19 . C20 . H201 . 120.2 no
C21 . C20 . H201 . 120.1 no
C20 . C21 . C16 . 120.89(16) yes
C20 . C21 . H211 . 120.0 no
C16 . C21 . H211 . 119.1 no
S1 . C22 . C23 . 119.66(11) yes
S1 . C22 . C27 . 118.75(11) yes
C23 . C22 . C27 . 121.56(13) yes
C22 . C23 . C24 . 118.75(14) yes
C22 . C23 . H231 . 120.7 no
C24 . C23 . H231 . 120.5 no
C23 . C24 . C25 . 120.07(15) yes
C23 . C24 . H241 . 118.9 no
C25 . C24 . H241 . 121.0 no
C24 . C25 . C26 . 120.83(14) yes
C24 . C25 . H251 . 121.1 no
C26 . C25 . H251 . 118.0 no
C25 . C26 . C27 . 119.97(15) yes
C25 . C26 . H261 . 120.9 no
C27 . C26 . H261 . 119.1 no
C22 . C27 . C26 . 118.81(14) yes
C22 . C27 . H271 . 119.9 no
C26 . C27 . H271 . 121.3 no
loop_
_geom_hbond_atom_site_label_D
_geom_hbond_site_symmetry_D
_geom_hbond_atom_site_label_H
_geom_hbond_site_symmetry_H
_geom_hbond_atom_site_label_A
_geom_hbond_site_symmetry_A
_geom_hbond_angle_DHA
_geom_hbond_distance_DH
_geom_hbond_distance_HA
_geom_hbond_distance_DA
_geom_hbond_publ_flag
C5 . H52 . O12 1_655 156 0.97 2.59 3.497(2) yes
C6 . H61 . O2 . 129 0.99 2.55 3.269(2) yes
C13 . H133 . O3 1_455 134 0.97 2.49 3.230(2) yes
C21 . H211 . C14 2_566 157 0.95 2.59 3.487(2) yes
N7 . H71 . O2 2_566 157.0(14) 0.868 2.193 3.011(2) yes


_iucr_refine_instructions_details 
;
#
# Punched on 21/03/18 at 09:03:23
#
#LIST     12                                                                    
BLOCK 
CONT SCALE 
CONT S    (     1 ,X'S,U'S)  UNTIL C    (    27 ) 
CONT H    (    71 ,X'S,U[ISO]) 
RIDE C   (   4,X'S) H   (  41,X'S) 
RIDE C   (   5,X'S) H   (  52,X'S) H   (  51,X'S) 
RIDE C   (   6,X'S) H   (  61,X'S) 
RIDE C   (  10,X'S) H   ( 101,X'S) 
RIDE C   (  13,X'S) H   ( 133,X'S) H   ( 132,X'S) H   ( 131,X'S) 
RIDE C   (  14,X'S) H   ( 141,X'S) 
RIDE C   (  15,X'S) H   ( 151,X'S) 
RIDE C   (  17,X'S) H   ( 171,X'S) 
RIDE C   (  18,X'S) H   ( 181,X'S) 
RIDE C   (  19,X'S) H   ( 191,X'S) 
RIDE C   (  20,X'S) H   ( 201,X'S) 
RIDE C   (  21,X'S) H   ( 211,X'S) 
RIDE C   (  23,X'S) H   ( 231,X'S) 
RIDE C   (  24,X'S) H   ( 241,X'S) 
RIDE C   (  25,X'S) H   ( 251,X'S) 
RIDE C   (  26,X'S) H   ( 261,X'S) 
RIDE C   (  27,X'S) H   ( 271,X'S) 
END                                                                             
#
# Punched on 21/03/18 at 09:03:23
#
#LIST     16                                                                    
NO 
REM   HREST   START (DO NOT REMOVE THIS LINE) 
REM NO H  NO #H U MULT   DIST 
REM C-H 
REM >4           1.5    .96 DISORDER 
REM 1      1     1.2    .93 C C-H (ACETYLENE) 
REM 1      2     1.2    .93 C-C(H)-C 
REM 1      3     1.2    .98 (C)3-C-H 
REM 2      1     1.2    .93 C=C-H(2) 
REM 2      2     1.2    .97 (C)2-C-(H)2 
REM 3      1     1.5    .96 C-C-(H)3 
REM N-H 
REM >4           1.5    .89 DISORDER 
REM 1      1     1.2    .86 N-N/H 
REM 1      2     1.2    .86 (C)2-N-H 
REM 1      3     1.2    .89 (C)3-N-H 
REM 2      1     1.2    .86 C-N-(H)2 
REM 2      2     1.2    .89 (C)2-N-(H)2 
REM 3      1     1.2    .89 C-H-(H)3 
REM O-H 
REM 1      1     1.5    .82 O-H 
REM 
REM DIST      ESD = 0.02 
REM VIB       ESD = 0.002 
REM ANGLE     ESD = 2.0 
REM 
REM TO ACTIVATE THE VIB RESTRAINTS, REMOVE LEADING REM 
REM            H1-N-R2 
DIST 0.86, 0.02 = 
CONT N ( 7) TO H(71) 
REST 0.036, 0.002 = H(71,U[ISO]) 
ANGLE 0.0, 2.0 = MEAN 
CONT H(71) TO N ( 7) TO C(6) 
CONT H(71) TO N ( 7) TO C(8) 
REM   HREST   END (DO NOT REMOVE THIS LINE) 
END                                                                             
;
